# Supplementary material for: ASAR lncRNAs control DNA replication timing through interactions with multiple hnRNP/RNA binding proteins
Source: eLife. 2024 Jun 18;13:RP95898. doi: 10.7554/eLife.95898 (PMC11186638; doi:10.7554/eLife.95898)
Supplement: Figure 1—figure supplement 1—source data 1. — Figure 1-figure supplement 1C, the original image file of the PCR products shown in panel C. Figure 1-figure supplement 1C (labels), the original image file for panel C with labels and regions of the image used are marked by the black boxes. Figure 1-figure supplement 1D, the original image file of the PCR products shown in panel D. Figure 1-figure supplement 1D (labels), the original image file for panel D with labels and regions of the image used are marked by the black boxes. [file elife-95898-fig1-figsupp1-data1.zip]

Archive with 13 entries (12 files):
- Figure 1-figure supplement source file data/
- Figure 1-figure supplement source file data/Figure 1-figure supplement 1D.tif
- __MACOSX/Figure 1-figure supplement source file data/._Figure 1-figure supplement 1D.tif
- Figure 1-figure supplement source file data/Figure 1-figure supplement 1D(labels).tif
- __MACOSX/Figure 1-figure supplement source file data/._Figure 1-figure supplement 1D(labels).tif
- Figure 1-figure supplement source file data/Figure 1-figure supplement 1C.tif
- __MACOSX/Figure 1-figure supplement source file data/._Figure 1-figure supplement 1C.tif
- Figure 1-figure supplement source file data/.DS_Store
- __MACOSX/Figure 1-figure supplement source file data/._.DS_Store
- Figure 1-figure supplement source file data/Figure 1-figure supplement 1.tif
- __MACOSX/Figure 1-figure supplement source file data/._Figure 1-figure supplement 1.tif
- Figure 1-figure supplement source file data/Figure 1-figure supplement 1C(labels).tif
- __MACOSX/Figure 1-figure supplement source file data/._Figure 1-figure supplement 1C(labels).tif
